# Supplementary material for: Polymer-Modified Single-Walled Carbon Nanotubes Affect Photosystem II Photochemistry, Intersystem Electron Transport Carriers and Photosystem I End Acceptors in Pea Plants
Source: Molecules. 2021 Oct 1;26(19):5958. doi: 10.3390/molecules26195958 (PMC8512794; doi:10.3390/molecules26195958)
Supplement: Supplementary file 1 [file molecules-26-05958-s001.zip]

Archive with 1 entries (1 files):
- molecules-1368326-supplementary.pdf
